# Supplementary material for: Development and Characterization of a Subcutaneous Implant-Related Infection Model in Mice to Test Novel Antimicrobial Treatment Strategies
Source: Biomedicines. 2022 Dec 24;11(1):40. doi: 10.3390/biomedicines11010040 (PMC9855336; doi:10.3390/biomedicines11010040)
Supplement: Supplementary file 1 [file biomedicines-11-00040-s001.zip]

Archive with 1 entries (1 files):
- biomedicines-2080514-supplementary.pdf
